# Supplementary material for: Sulphate-reducing bacteria-mediated pyrite formation in the Dachang Tongkeng tin polymetallic deposit, Guangxi, China
Source: Sci Rep. 2023 Jul 19;13:11650. doi: 10.1038/s41598-023-38827-x (PMC10356812; doi:10.1038/s41598-023-38827-x)
Supplement: Supplementary file 1 — Supplementary Information. [file 41598_2023_38827_MOESM1_ESM.xlsx]

## Sheet: Data for Fig.4
wave	a	b	c	d	e	wave	f	g
1699.68	232.886	465.101	85.7234	79.7419	25.5905	1699.7	11.5488	31.323
1698.08	83.0101	150.986	185.293	80.6512	63.3094	1698.11	16.1136	-3.04665
1696.49	99.2601	304.141	162.852	126.747	0.867544	1696.51	5.10516	43.8658
1694.89	-135.573	146.329	126.257	77.416	60.1525	1694.92	9.77754	31.4172
1693.3	82.9865	247.757	61.4591	81.09	80.2378	1693.33	6.69382	17.4246
1691.71	130.139	27.3806	69.9664	145.547	70.5255	1691.73	8.34966	17.4984
1690.11	45.0734	-175.868	68.9916	81.8598	93.4885	1690.14	-10.2407	17.5748
1688.52	33.9483	42.1992	-10.1357	217.877	50.7863	1688.54	19.6001	31.6958
1686.92	-0.00269504	41.596	-5.08144	161.801	54.8229	1686.95	30.7379	47.3642
1685.32	102.372	120.481	202.678	108.774	54.0943	1685.35	-0.221502	38.0512
1683.73	250.525	171.188	0.0124011	40.081	33.0146	1683.75	21.8935	33.4041
1682.13	123.173	59.6333	37.4962	64.8992	57.1054	1682.16	9.71429	34.9745
1680.53	-118.91	-83.102	123.209	119.25	54.6259	1680.56	6.91554	-11.8178
1678.94	40.3281	248.045	40.4464	56.5855	19.367	1678.96	25.9587	0.613201
1677.34	109.785	-5.43655	125.963	163.753	-3.44401	1677.36	30.9759	-5.69338
1675.74	-42.8807	274.078	105.418	2.79523	34.4993	1675.77	28.2007	28.488
1674.14	182.312	-86.7977	27.1773	53.7102	22.5611	1674.17	39.4405	39.2646
1672.54	11.0981	-137.525	118.689	62.4866	13.7415	1672.57	-10.0847	29.7715
1670.94	-11.1576	-19.9206	93.3233	36.9392	37.6378	1670.97	22.9213	42.0725
1669.35	126.423	370.397	-2.13377	109.43	8.6112	1669.37	23.1935	57.4767
1667.75	114.061	202.224	6.7077	113.344	38.7812	1667.77	35.8918	7.49747
1666.14	132.458	70.5846	79.3284	70.5138	2.05937	1666.17	18.9874	30.6896
1664.54	15.1892	311.724	158.123	97.668	68.0923	1664.57	2.06024	30.5395
1662.94	15.9899	284.637	82.8618	188.542	28.3672	1662.97	27.1107	42.8419
1661.34	94.4192	266.473	88.4965	218.675	8.93453	1661.37	13.2336	24.0414
1659.74	12.5783	-11.6468	91.0117	155.452	40.8867	1659.77	11.7648	47.2427
1658.14	132.866	106.647	130.835	90.6578	60.4499	1658.17	-5.29038	36.2419
1656.54	46.4204	47.7046	116.241	189.056	94.0553	1656.56	22.6942	40.8002
1654.94	53.3476	80.6316	120.308	222.107	85.749	1654.96	5.55761	9.62598
1653.33	178.474	322.013	121.275	135.475	60.4157	1653.36	-6.95327	21.9812
1651.73	-38.0797	197.039	181.285	288.065	150.102	1651.76	23.9899	29.6787
1650.13	14.2377	161.048	247.5	192.072	67.4217	1650.15	-16.5647	34.2695
1648.52	15.4139	293.243	237.628	276.207	73.3398	1648.55	0.305537	45.0665
1646.92	30.6873	172.884	474.619	161.573	132.095	1646.95	7.82283	24.8029
1645.31	-14.4551	90.4324	312.657	231.659	91.5501	1645.34	-1.75591	-10.9863
1643.71	53.8008	159.213	422.356	256.694	161.254	1643.74	2.62188	35.4647
1642.11	-104.397	334.149	310.194	241.362	91.3558	1642.13	27.161	53.9537
1640.5	46.1833	407.336	336.172	271	92.8937	1640.53	3.6055	32.091
1638.89	202.961	363.338	394.754	252.536	89.8337	1638.92	12.6331	59.8498
1637.29	-89.9184	451.866	378.941	327.095	80.6278	1637.31	46.4748	48.8237
1635.68	107.207	283.756	558.51	283.799	138.136	1635.71	5.90884	36.2422
1634.08	133.852	352.03	485.442	307.156	160.028	1634.1	21.1716	43.8058
1632.47	317.112	574.421	502.34	457.555	140.127	1632.5	7.00508	65.3055
1630.86	40.3592	472.148	565.776	417.338	140.425	1630.89	14.551	35.6683
1629.25	230.15	637.09	471.273	313.63	142.324	1629.28	0.423075	47.86
1627.65	144.459	821.321	482.187	439.149	161.308	1627.67	11.0869	-3.44517
1626.04	168.987	812.733	705.283	367.993	147.82	1626.06	14.0097	33.5205
1624.43	339.288	934.97	716.308	428.441	137.484	1624.46	23.1227	59.6399
1622.82	229.706	1017.73	705.751	419.228	88.5113	1622.85	29.1319	62.5429
1621.21	403.638	1220.4	792.767	385.27	234.562	1621.24	25.8456	80.9294
1619.6	351.987	859.184	807.136	317.301	208.89	1619.63	13.2647	62.1976
1617.99	401.249	1060.37	847.891	456.619	149.249	1618.02	-8.6094	43.4934
1616.38	542.104	1048.94	862.445	487.651	173.18	1616.41	-15.0349	32.5522
1614.77	329.273	1175.95	989.956	506.317	189.416	1614.8	23.3531	9.27518
1613.16	418.356	1521.71	1034.06	490.987	218.055	1613.19	40.0734	58.6853
1611.55	283.771	1310.33	1126.16	443.229	205.002	1611.57	47.5126	55.5629
1609.94	534.414	1446.01	1065.39	567.007	224.444	1609.96	10.1511	33.9289
1608.32	379.182	1499.11	956.872	468.319	180.587	1608.35	2.1728	30.8658
1606.71	439.185	1587.06	1072.46	490.157	201.654	1606.74	22.0252	69.5255
1605.1	227.934	1133.92	1135.63	474.953	232.017	1605.12	6.39346	41.7962
1603.49	392.441	1388.92	1149.5	592.543	206.834	1603.51	4.70826	60.41
1601.87	423.168	1241.9	1246.85	626.768	194.047	1601.9	4.61842	6.4929
1600.26	218.374	1091.26	1237.82	611.629	243.028	1600.29	1.49555	43.6562
1598.65	96.0361	960.134	1270.59	647.439	170.147	1598.67	7.68277	40.7012
1597.03	384.665	1124.62	1143.07	567.584	199.135	1597.06	-7.67676	45.4629
1595.42	303.709	1197.48	1208.51	501.674	164.919	1595.44	35.6145	-6.83922
1593.8	160.237	1282.06	1203.15	554.546	212.469	1593.83	20.3403	34.9218
1592.19	216.362	1321.35	1174.82	621.307	218.412	1592.21	-2.59557	30.4099
1590.57	-10.4061	1116.56	1205.22	496.973	218.221	1590.6	2.25663	28.9695
1588.96	221.277	991.435	1157.18	462.1	210.359	1588.98	16.389	46.0053
1587.34	40.7556	1120.01	1212.54	535.118	187.125	1587.37	10.5241	47.6124
1585.72	238.438	1280.34	1221.82	594.286	268.666	1585.75	0.0744901	26.0975
1584.11	259.732	1299.97	1229.72	539.521	220.852	1584.13	3.52011	52.3081
1582.49	298.733	1194.36	1211.61	621.845	242.366	1582.51	3.91522	50.7736
1580.87	55.2785	1476.18	1222.93	561.03	220.8	1580.9	10.4932	6.11718
1579.25	46.6249	1297.25	1183.62	537.22	217.736	1579.28	21.7046	79.9512
1577.63	171.044	925.587	1106.03	576.552	228.546	1577.66	-0.924892	72.1771
1576.02	416.083	1072	1374.76	503.62	253.221	1576.04	24.1484	47.4481
1574.4	-13.5235	984.102	1137.57	575.337	236.383	1574.42	-0.00316152	87.2814
1572.78	252.621	994.189	1198.95	553.279	214.962	1572.8	38.8935	36.3284
1571.16	222.457	660.992	1214.37	442.116	255.063	1571.18	17.8069	-13.1201
1569.54	-50.0919	851.603	1280.68	469.383	210.633	1569.56	15.156	17.3164
1567.92	12.8626	1073.96	1138.15	527.424	220.024	1567.94	17.093	-6.101
1566.29	116.108	930.145	1058.86	542.478	220.21	1566.32	43.582	27.2821
1564.67	96.7642	560.162	1122.63	632.846	152.827	1564.7	10.119	25.2738
1563.05	125.344	470.952	1006.89	526.66	268.238	1563.08	-4.94238	17.0814
1561.43	-43.8791	501.13	1032.64	445.14	157.911	1561.46	26.0178	-6.49718
1559.81	304.536	799.532	1017.11	537.177	198.082	1559.84	-10.6286	26.7031
1558.19	132.761	466.625	1178.28	538.681	230.573	1558.21	44.7737	30.7102
1556.56	357.18	642.904	995.862	501.882	186.34	1556.59	31.0538	39.3107
1554.94	179.798	593.213	1020.81	541.863	192.76	1554.97	34.1702	43.3076
1553.32	79.408	406.66	1010.67	476.055	234.463	1553.34	34.1766	2.83501
1551.69	218.508	313.362	1112.67	488.542	230.151	1551.72	3.47585	26.8093
1550.07	276.513	84.824	1159.62	473.487	235.046	1550.1	18.7497	14.0094
1548.45	132.373	545.81	935.433	369.594	177.096	1548.47	30.9198	44.1754
1546.82	368.574	808.51	904.633	452.774	206.527	1546.85	23.1318	31.4674
1545.2	148.286	410.274	808.157	401.148	200.707	1545.22	38.3019	-1.0959
1543.57	216.288	498.855	892.68	423.135	273.015	1543.6	28.9286	9.31432
1541.94	351.852	482.715	856.37	394.635	181.415	1541.97	2.6869	10.6071
1540.32	371.18	511.936	872.335	428.99	206.226	1540.34	-5.19222	8.91663
1538.69	349.356	708.915	856.341	414.405	165.193	1538.72	-2.37493	-18.7223
1537.06	370.586	432.177	921.673	467.236	173.151	1537.09	17.2578	45.5553
1535.44	284.87	378.255	749.98	475.731	168.857	1535.46	32.276	33.3622
1533.81	269.748	591.328	656.586	354.237	192.096	1533.84	45.7473	9.0084
1532.18	306.815	437.909	713.335	361.351	92.9445	1532.21	-3.50916	-13.7285
1530.55	348.627	473.328	647.911	310.41	267.575	1530.58	35.9556	35.4975
1528.93	191.814	348.804	876.285	384.935	165.367	1528.95	3.54552	19.0355
1527.3	403.645	247.835	667.553	355.542	168.669	1527.32	1.73576	13.3678
1525.67	279.302	424.067	625.701	234.523	80.2519	1525.7	19.8132	9.32329
1524.04	116.964	233.969	605.457	396.312	156.886	1524.06	18.0393	8.43508
1522.41	124.421	178.821	620.558	296.853	186.109	1522.44	5.59653	1.53492
1520.78	338.223	351.663	655.706	350.244	132.82	1520.8	3.8793	8.47796
1519.15	243.601	239.199	607.047	328.849	177.267	1519.17	31.2063	32.3036
1517.52	303.358	67.5249	573.874	328.903	123.958	1517.54	3.58349	1.23066
1515.88	21.2952	227.407	572.968	374.816	59.963	1515.91	12.6313	19.0821
1514.25	105.752	404.158	470.007	318.523	69.2235	1514.28	20.1682	53.7658
1512.62	71.2681	532.069	403.906	337.085	124.228	1512.65	20.0874	19.8121
1510.99	36.8905	164.103	490.58	203.152	96.8035	1511.02	65.782	24.0378
1509.36	194.775	198.822	453.873	171.528	73.9356	1509.38	-1.40192	28.277
1507.72	129.995	280.586	396.028	208.601	81.5428	1507.75	35.1347	37.0917
1506.09	139.936	313.23	166.127	291.46	108.933	1506.12	30.4898	13.8774
1504.46	47.698	257.061	277.947	148.761	143.898	1504.48	24.3158	89.7267
1502.82	193.139	48.0416	217.711	230.203	62.9937	1502.85	22.7055	52.7397
1501.19	4.68803	-62.4301	279.582	333.006	88.7373	1501.22	21.0816	37.052
1499.55	145.111	85.408	372.086	300.257	88.5348	1499.58	37.7197	-15.2471
1497.92	135.916	314.649	285.033	156.409	106.567	1497.95	39.0993	32.9205
1496.29	-50.285	-28.0554	301.749	184.743	1.21366	1496.31	-12.8402	41.4049
1494.65	-144.003	12.0723	140.537	94.3882	35.9145	1494.68	-5.41623	-18.6961
1493.01	-9.88177	142.501	335.733	163.945	29.4597	1493.04	-2.58654	1.81531
1491.38	169.383	48.1114	138.441	145.277	42.7402	1491.4	21.5285	28.3344
1489.74	-29.1257	244.718	149.849	94.7307	52.921	1489.77	33.4544	21.3093
1488.1	-56.016	49.0836	222.284	4.72042	-3.88308	1488.13	10.3925	9.66926
1486.46	33.9312	-79.3845	179.301	77.5285	73.1053	1486.49	34.4941	55.7755
1484.83	193.618	23.3397	118.278	177.733	4.04468	1484.85	5.39092	31.8778
1483.19	112.985	142.697	65.0671	186.745	105.208	1483.22	17.3725	26.1881
1481.55	15.6786	216.267	65.2581	86.3807	23.8964	1481.58	17.2265	46.2957
1479.91	62.8601	-205.784	-1.22247	118.301	-7.30024	1479.94	8.00527	20.771
1478.27	57.0266	-137.313	67.714	48.4712	82.9843	1478.3	4.91223	-7.81913
1476.63	75.7083	8.27819	88.2037	51.6162	42.5499	1476.66	39.84	7.61282
1474.99	150.781	253.841	67.8702	173.243	56.7393	1475.02	17.0959	53.3794
1473.35	209.335	84.7544	41.6568	48.9079	102.747	1473.38	1.99663	26.2256
1471.71	137.543	-38.6892	132.517	74.9268	37.8754	1471.74	3.64257	23.3438
1470.07	331.572	246.289	3.477	111.587	45.8204	1470.1	23.5374	8.29915
1468.43	316.358	27.7092	68.8841	79.9814	134.125	1468.46	-5.09506	40.2738
1466.79	178.499	161.57	-0.560141	36.2764	60.0316	1466.82	11.8198	67.6593
1465.15	527.75	109.375	18.1693	121.521	8.67163	1465.18	43.9185	41.9235
1463.51	394.897	88.191	134.113	29.3389	83.1403	1463.53	38.1187	32.846
1461.86	544.293	142.081	124.359	43.3266	66.5763	1461.89	-8.59034	-11.1301
1460.22	599.881	52.8662	73.8613	5.78461	56.0409	1460.25	5.36401	52.486
1458.58	639.002	17.7489	-2.20176	66.7617	122.754	1458.61	26.9095	55.427
1456.93	898.012	59.5082	-0.794885	127.712	90.9248	1456.96	49.9807	37.1254
1455.29	1137.45	173.629	97.7241	20.4959	104.516	1455.32	27.6201	40.0102
1453.65	952.989	181.405	149.427	123.81	127.155	1453.67	0.744488	45.8991
1452	1397.17	641.633	99.8369	75.6501	108.874	1452.03	26.8912	50.2516
1450.36	1420.58	344.582	224.522	106.197	120.847	1450.38	10.6589	53.0723
1448.71	1441.18	142.825	69.3388	80.6974	193.326	1448.74	47.4204	51.3389
1447.07	1578.51	519.032	218.531	144.439	96.28	1447.09	31.2225	7.22992
1445.42	1660.05	658.989	98.5523	32.618	167.174	1445.45	1.43054	32.7236
1443.77	1599.61	702.029	214.744	91.6971	120.043	1443.8	24.6018	44.588
1442.13	1684.6	300.455	243.353	-14.1397	180.278	1442.15	11.4828	79.1232
1440.48	1627.67	624.758	246.42	156.665	164.878	1440.51	24.0807	9.31788
1438.83	1566.47	318.673	258.728	96.0633	193.304	1438.86	21.5658	49.8757
1437.19	1516.1	590.098	97.4103	138.182	124.988	1437.21	22.0805	14.8398
1435.54	1704.72	488.353	167.501	130.356	144.322	1435.56	-0.0645553	47.7872
1433.89	1391.97	465.375	181.842	105.852	121.343	1433.92	20.0986	32.3529
1432.24	1568.92	703.895	84.5881	187.015	69.6716	1432.27	28.1715	-8.78554
1430.59	1294.54	850.459	269.909	178.573	165.993	1430.62	13.5903	37.6284
1428.94	1197.15	529.263	283.224	170.082	120.364	1428.97	21.6566	-12.6382
1427.29	1158.89	493.791	100.492	161.524	98.9028	1427.32	28.2052	30.6494
1425.64	1099.76	427.009	307.332	152.909	80.4694	1425.67	49.8342	28.6102
1423.99	1116.32	473.814	215.536	144.241	39.4163	1424.02	0.536734	35.5923
1422.34	841.98	474.281	202.384	135.52	58.72	1422.37	40.2437	-8.7383
1420.69	1077.71	639.609	317.594	126.749	70.4818	1420.72	42.2196	23.8426
1419.04	906.488	532.484	315.322	68.6209	74.7085	1419.06	0.455139	9.6637
1417.39	877.26	397.323	237.85	-6.11269	36.736	1417.41	26.5253	42.2273
1415.73	748.804	359.268	183.187	136.164	74.147	1415.76	39.0009	32.5905
1414.08	605.561	541.857	261.315	123.141	67.8596	1414.11	21.3131	21.4694
1412.43	685.562	410.188	161.815	93.5178	72.1362	1412.46	29.2183	55.5721
1410.78	449.462	434.419	238.748	196.421	43.2936	1410.8	46.1301	26.4324
1409.12	675.977	805.734	74.882	150.178	28.0353	1409.15	47.9466	48.5407
1407.47	601.515	492.664	239.459	91.8933	103.137	1407.49	-11.9966	39.0668
1405.81	444.517	445.472	208.457	131.46	69.8551	1405.84	15.3533	20.6147
1404.16	414.218	263.72	234.824	127.361	104.333	1404.19	17.0788	39.8484
1402.5	275.82	195.792	288.429	61.5748	12.4392	1402.53	51.8799	7.97965
1400.85	282.108	301.823	116.539	98.1106	24.4074	1400.88	38.5104	-5.75678
1399.19	407.421	247.864	131.379	97.0423	28.8818	1399.22	25.1322	27.204
1397.54	199.091	306.215	84.7309	183.201	7.82543	1397.56	32.8012	25.6408
1395.88	290.22	252.848	157.031	105.483	21.3889	1395.91	5.88628	4.61347
1394.22	244.752	193.08	97.2018	173.614	30.4743	1394.25	13.5526	7.72615
1392.57	333.252	298.263	330.588	28.3681	-5.48615	1392.59	48.2664	56.0032
1390.91	166.521	382.034	295.117	89.0448	74.2913	1390.94	18.367	15.7017
1389.25	106.715	195.107	88.592	7.04356	38.4225	1389.28	42.5592	32.5743
1387.59	285.918	26.024	83.5512	64.7872	88.2193	1387.62	12.6846	37.5017
1385.94	31.338	21.9507	90.6879	60.998	5.92577	1385.96	32.3773	59.0155
1384.28	143.339	67.2213	153.527	133.817	66.3337	1384.3	32.5562	22.0466
1382.62	126.409	16.2337	154.969	110.606	0.713018	1382.64	28.2429	10.6734
1380.96	235.686	17.5642	68.0461	61.9491	31.2151	1380.98	20.942	42.8827
1379.3	337.558	74.1344	258.852	128.879	100.775	1379.32	36.1597	15.1257
1377.64	-35.9472	88.3644	14.7841	-0.645066	96.8792	1377.66	25.8878	23.4208
1375.98	247.598	7.69428	94.8788	100.869	90.0544	1376	38.129	43.7429
1374.32	7.89594	14.9856	151.113	109.446	153.765	1374.34	8.4037	-9.38084
1372.66	227.059	171.533	171.511	124.074	129.084	1372.68	28.1732	27.4668
1370.99	-25.8287	-162.774	190.561	113.278	129.961	1371.02	43.4529	-4.6256
1369.33	30.1274	246.833	152.829	117.532	162.373	1369.36	45.2522	27.7283
1367.67	270.414	349.806	61.3447	124.842	95.9801	1367.7	20.0938	7.6457
1366.01	251.607	290.096	143.784	93.2746	159.985	1366.03	60.8448	22.0224
1364.34	388.622	379.233	30.196	88.7374	99.7603	1364.37	26.7106	22.9161
1362.68	221.772	271.302	144.359	70.7956	62.0928	1362.71	34.5018	34.2817
1361.02	150.861	470.798	93.9942	139.738	108.334	1361.04	-11.6012	0.728967
1359.35	-30.6783	495.678	67.7493	99.4848	208.505	1359.38	45.5525	-10.3822
1357.69	268.163	467.22	180.805	140.107	111.232	1357.71	24.8762	42.8177
1356.02	249.86	696.558	115.973	164.331	159.169	1356.05	41.5957	49.6023
1354.36	123.986	381.96	212.83	137.774	198.196	1354.39	23.9094	30.9373
1352.69	146.287	603.235	275.414	190.543	237.289	1352.72	34.6378	4.78069
1351.03	454.206	742.674	142.303	52.0316	149.391	1351.05	63.3026	35.4144
1349.36	382.526	507.391	167.818	127.368	197.613	1349.39	42.6434	43.5912
1347.7	327.455	674.584	229.334	163.903	199.582	1347.72	10.0491	-0.56103
1346.03	256.133	662.869	158.022	270.714	252.428	1346.05	11.8406	-8.87374
1344.36	365.731	1122.04	160.075	138.594	260.534	1344.39	36.0448	39.5378
1342.69	606.87	927.372	93.5875	217.158	238.86	1342.72	25.9012	35.6344
1341.03	668.953	1142.23	148.204	124.086	311.339	1341.05	32.1882	48.1268
1339.36	916.3	1449.91	250.71	286.375	357.011	1339.38	23.5474	39.6925
1337.69	1411.48	1875.7	211.553	278.56	365.448	1337.72	22.3697	44.6708
1336.02	3060	2929.76	229.255	276.805	399.337	1336.05	34.6152	63.0565
1334.35	5971.5	4526.67	233.671	299.005	303.53	1334.38	25.9641	53.0773
1332.68	9843.95	7489.29	200.947	303.39	304.796	1332.71	44.1499	4.31501
1331.01	10343.8	11126.4	172.856	279.534	371.762	1331.04	48.8945	28.6253
1329.34	5945.23	13644.2	222.437	237.892	407.489	1329.37	32.7497	69.3149
1327.67	2899.1	12655.7	152.909	261.939	450.75	1327.7	49.3804	28.0066
1326	1523.47	9847.04	195.31	365.045	418.095	1326.03	30.2184	32.9011
1324.33	1199.02	6862.46	149.938	317.736	452.592	1324.36	72.1193	57.1536
1322.66	913.764	4388.74	186.647	425.448	497.599	1322.68	38.01	30.7471
1320.98	499.4	2980.98	162.425	448.33	570.98	1321.01	36.644	31.1503
1319.31	271.661	2101.02	227.684	368.572	502.99	1319.34	27.7987	71.7462
1317.64	407.571	1495.46	260.306	436.312	555.699	1317.67	30.8267	67.6638
1315.96	436.635	1162.61	107.026	364.231	575.747	1315.99	51.6703	30.8372
1314.29	217.583	1471.29	123.567	441.073	569.105	1314.32	-9.3744	69.9047
1312.62	228.093	1281.57	7.8426	424.267	601.245	1312.64	26.252	44.9852
1310.94	188.426	816.843	203.142	462.601	596.292	1310.97	27.6109	49.818
1309.27	239.882	892.11	203.696	402.884	628.617	1309.3	-3.78624	44.2368
1307.59	120.766	659.623	170.181	472.636	595.62	1307.62	13.8498	4.46204
1305.92	195.345	691.797	72.8857	432.476	629.625	1305.95	53.7392	47.9363
1304.24	97.9479	505.482	241.74	456.339	720.188	1304.27	37.114	52.7509
1302.57	99.0918	842.163	263.544	411.957	669.674	1302.6	39.7861	59.0418
1300.89	76.9204	746.384	196.315	447.914	629.684	1300.92	51.3509	1.44831
1299.21	27.0039	522.837	234.649	495.845	619.517	1299.24	51.0167	64.1586
1297.54	-34.2975	250.275	137.942	491.899	602.034	1297.56	23.9488	48.1343
1295.86	37.0089	647.18	244.726	434.625	670.761	1295.89	39.9384	67.7248
1294.18	139.93	398.16	122.985	442.789	724.722	1294.21	2.49452	-9.18424
1292.5	37.0273	552.67	139.362	403.578	657.092	1292.53	18.4917	23.7169
1290.83	77.0474	579.334	139.476	447.573	672.671	1290.85	25.5921	40.2625
1289.15	84.8487	438.166	191.56	456.066	648.302	1289.17	29.7379	46.3981
1287.47	-30.0356	375.409	237.743	460.22	594.39	1287.5	42.7976	28.7867
1285.79	46.7446	257.56	67.4976	353.294	693.309	1285.82	3.98379	57.1269
1284.11	23.051	407.763	113.773	351.767	566.988	1284.14	40.8074	48.3853
1282.43	41.1695	293.813	142.28	420.007	597.909	1282.46	43.5574	8.51553
1280.75	-57.517	619.625	46.345	310.539	609.66	1280.78	12.2565	45.6993
1279.07	98.7929	416.121	103.048	358.251	640.766	1279.09	18.031	36.935
1277.38	-23.2724	566.292	93.0986	431.237	587.544	1277.41	34.2003	44.4513
1275.7	-77.101	449.481	117.218	459.888	602.558	1275.73	26.703	-1.35796
1274.02	169.652	321.942	169.458	302.115	605.826	1274.05	25.1627	40.1746
1272.34	186.946	226.582	81.0669	323.614	544.07	1272.37	22.1766	3.22363
1270.66	40.0523	373.483	56.334	314.147	538.672	1270.68	44.3823	28.4138
1268.97	-7.56716	-82.2928	52.3089	355.102	474.199	1269	2.99818	-17.4487
1267.29	33.662	69.5461	126.658	255.641	507.475	1267.32	7.52161	16.5489
1265.61	33.541	-42.3808	44.1937	366.331	475.769	1265.63	35.7404	29.8028
1263.92	2.42212	136.517	56.3555	326.286	488.529	1263.95	37.3647	16.4191
1262.24	228.523	402.079	65.5165	307.071	443.733	1262.27	46.4044	34.0712
1260.55	116.051	38.9708	-2.22256	347.097	508.415	1260.58	28.8578	25.1087
1258.87	61.1554	105.54	95.5033	314.825	493.378	1258.89	18.7206	39.793
1257.18	112.504	251.393	17.3378	217.685	397.194	1257.21	44.0504	45.6161
1255.5	-40.1778	123.48	73.5452	249.2	478.379	1255.52	39.8334	51.4523
1253.81	127.395	14.3318	66.1681	201.082	419.343	1253.84	1.65295	20.3926
1252.12	124.857	200	169.446	277.115	392.904	1252.15	31.3913	38.0939
1250.44	154.507	82.4929	6.92446	252.866	455.129	1250.46	19.7741	5.63949
1248.75	163.176	544.447	-15.4184	216.941	338.861	1248.78	53.887	38.1726
1247.06	341.178	-90.5593	124.45	212.133	302.402	1247.09	23.0405	8.77207
1245.37	80.654	148.839	166.816	200.072	280.799	1245.4	27.5743	39.9117
1243.69	201.824	156.057	144.185	140.942	318.284	1243.71	43.863	9.14567
1242	32.0753	-77.5677	161.286	189.591	363.213	1242.02	32.0825	21.197
1240.31	10.861	198.487	75.1024	163.158	226.891	1240.33	-3.3338	81.927
1238.62	180.783	-12.32	90.5621	150.119	241.041	1238.64	-9.31964	33.5975
1236.93	-86.0429	62.5222	82.3522	169.622	243.483	1236.96	36.2044	-2.90206
1235.24	128.408	103.243	100.577	115.576	209.176	1235.27	24.19	71.1172
1233.55	-12.7612	-16.7489	49.4824	185.394	316.363	1233.57	50.413	16.9709
1231.86	7.55004	50.2257	98.4598	244.994	218.898	1231.88	13.2423	48.258
1230.16	-50.7268	105.36	123.775	142.738	226.085	1230.19	30.501	48.609
1228.47	70.0552	167.828	45.9589	162.816	175.942	1228.5	46.2215	19.5094
1226.78	16.6298	224.414	15.1844	255.114	218.611	1226.81	-10.2327	22.7806
1225.09	49.5704	-5.87114	221.223	165.047	171.587	1225.12	17.1466	17.1987
1223.4	-56.2141	61.1826	156.424	89.8468	211.449	1223.42	17.9875	45.4226
1221.7	72.9202	272.467	109.22	116.275	204.305	1221.73	24.6703	47.1255
1220.01	206.004	138.252	44.3081	245.737	141.363	1220.04	37.199	19.3774
1218.32	-21.5095	93.8932	86.6582	9.21222	165.254	1218.34	15.8853	16.5838
1216.62	206.361	202.534	53.9506	108.013	121.596	1216.65	4.8518	-6.84028
1214.93	10.6375	267.167	91.7102	212.761	160.315	1214.96	32.0196	-5.33469
1213.23	88.0105	214.361	72.0772	128.049	3.68949	1213.26	15.0966	41.651
1211.54	171.02	177.853	128.752	106.634	68.9914	1211.56	46.6525	23.9262
1209.84	155.435	166.44	145.672	39.797	107.895	1209.87	40.0181	14.96
1208.15	161.752	281.411	121.397	177.157	73.432	1208.17	17.2457	8.87543
1206.45	184.124	342.13	205.678	107.567	49.3145	1206.48	-1.09913	-26.6219
1204.75	182.958	250.303	27.1454	109.993	111.848	1204.78	36.3515	31.7606
1203.05	51.1958	283.339	149.403	133.03	92.2354	1203.08	40.0631	4.9671
1201.36	183.576	158.031	208.452	126.78	121.087	1201.39	10.0627	41.2288
1199.66	100.338	477.274	3.40096	111.791	128.944	1199.69	24.1102	21.7154
1197.96	191.679	482.68	232.398	111.523	136.836	1197.99	19.13	8.05861
1196.26	209.732	516.034	71.2534	137.688	144.763	1196.29	2.46973	58.9059
1194.56	71.0075	234.337	103.573	99.3888	74.0543	1194.59	50.3603	36.4422
1192.87	121.449	327.995	198.808	68.4661	4.86788	1192.89	5.96481	24.2473
1191.17	177.804	42.2388	140.084	126.954	110.081	1191.19	-3.18987	29.6447
1189.47	46.7274	196.127	31.4953	138.564	115.661	1189.49	27.2684	65.8108
1187.77	262.878	310.464	126.428	188.261	103.675	1187.79	7.98297	59.5062
1186.07	120.286	399.889	61.6364	242.337	113.659	1186.09	6.33965	9.2982
1184.37	131.507	205.282	216.359	113.409	70.9364	1184.39	10.6134	-7.19607
1182.66	-3.60803	88.296	-3.74532	148.449	117.498	1182.69	3.231	18.7819
1180.96	148.134	10.8033	96.5974	32.7509	52.8165	1180.99	29.5534	41.8477
1179.26	127.168	277.04	126.582	9.24916	51.0444	1179.29	31.033	21.0441
1177.56	25.7309	-66.8748	111.118	91.0431	65.3311	1177.58	23.7655	48.5473
1175.85	124.617	177.041	178.919	16.3004	78.1118	1175.88	-15.6495	30.7418
1174.15	91.7887	251.103	227.592	-10.2118	19.2048	1174.18	38.5317	18.8296
1172.45	72.0009	181.736	83.2084	132.784	78.668	1172.47	5.00057	37.6588
1170.74	49.1345	37.7226	233.991	15.5292	47.4428	1170.77	-3.65965	8.29844
1169.04	-39.6707	250.13	73.4116	115.953	42.465	1169.07	6.68859	6.75791
1167.33	235.021	0.689187	105.628	83.3285	41.7998	1167.36	3.89657	37.3997
1165.63	157.319	307.608	123.135	133.882	49.819	1165.66	40.5446	38.858
1163.92	-69.6345	66.6525	67.5368	106.939	75.2709	1163.95	14.3913	19.9058
1162.22	215.511	-101.423	115.52	132.469	45.1464	1162.25	10.1401	52.0815
1160.51	76.8837	119.989	164.851	51.344	68.9375	1160.54	11.7157	31.7201
1158.81	164.101	55.0326	206.776	100.018	70.7244	1158.83	30.7814	2.62509
1157.1	-7.33311	-29.1279	203.369	-4.62196	82.6097	1157.13	43.9771	52.3295
1155.39	11.9932	14.8042	161.95	65.6963	107.498	1155.42	-11.4196	4.28569
1153.69	172.383	30.7009	193.375	61.4941	100.166	1153.71	0.248536	-14.5817
1151.98	33.4387	15.6397	144.509	135.902	92.704	1152.01	-2.70711	39.4369
1150.27	39.9345	166.382	-0.627928	-8.49403	54.4938	1150.3	7.41876	21.9852
1148.56	80.9977	63.0576	134.019	78.7618	35.0979	1148.59	-11.6432	1.60264
1146.85	-104.25	-136.867	55.7942	205.196	18.4699	1146.88	-1.5955	26.3718
1145.14	93.1973	-146.441	129.017	59.0465	-20.1633	1145.17	15.6972	35.0785
1143.43	-75.4825	281.792	180.276	43.9168	64.847	1143.46	0.912756	21.9047
1141.72	115.103	118.181	173.184	81.0966	79.7657	1141.75	10.8656	33.4574
1140.01	-19.4358	44.4961	123.794	137.071	68.3168	1140.04	13.5176	-17.63
1138.3	10.2196	-25.1006	71.4297	124.502	39.2561	1138.33	8.87866	24.4175
1136.59	23.6003	85.5208	-1.36696	100.187	63.9042	1136.62	-11.7725	54.7759
1134.88	16.4237	210.467	63.9979	93.2341	111.68	1134.91	6.86463	56.0026
1133.17	80.3951	128.709	120.526	81.8157	103.669	1133.2	22.5954	15.0336
1131.46	148.623	-8.29942	120.237	115.382	95.5416	1131.48	10.7076	8.97991
1129.74	-5.66582	-40.5193	132.955	54.3277	87.2783	1129.77	20.6614	21.8343
1128.03	141.025	74.2202	186.293	109.493	78.8977	1128.06	3.02746	14.3393
1126.32	62.4515	38.0016	126.176	139.834	96.9431	1126.34	7.24486	9.76399
1124.6	103.171	34.0581	154.645	-1.38596	40.7724	1124.63	11.5108	-18.0448
1122.89	130.922	69.6711	126.375	52.0265	81.8576	1122.92	-0.152589	3.55961
1121.17	110.868	-52.7002	195.357	130.021	95.2364	1121.2	5.67179	-3.87558
1119.46	289.901	243.496	81.2782	77.2111	50.4388	1119.49	23.1664	46.7992
1117.74	14.6085	110.159	176.237	83.8667	75.2634	1117.77	30.5455	7.47369
1116.03	182.297	213.787	92.5593	126.73	78.2295	1116.06	7.49326	33.5209
1114.31	125.152	41.9762	117.69	184.013	113.049	1114.34	19.3298	49.4424
1112.6	317.747	150.577	145.649	26.4769	153.593	1112.62	38.4604	16.075
1110.88	146.345	220.272	145.974	157.598	73.6661	1110.91	-3.30167	10.3328
1109.16	239.131	190.152	247.755	169.681	35.7766	1109.19	14.4457	17.6991
1107.45	313.201	158.852	59.4509	187.5	109.5	1107.47	-5.4849	32.3631
1105.73	554.121	453.963	85.712	80.5868	94.7233	1105.76	23.9034	-12.3652
1104.01	524.096	289.728	155.385	92.509	77.0185	1104.04	41.7072	9.63887
1102.29	737.691	602.469	124.994	146.397	111.455	1102.32	-1.33267	50.5206
1100.57	632.665	347.357	110.498	153.857	108.186	1100.6	6.37078	20.4479
1098.85	853.748	315.543	119.131	117.819	33.9297	1098.88	21.3337	13.6097
1097.13	1011.2	196.975	166.808	148.367	108.843	1097.16	46.4437	9.71681
1095.41	1413.45	397.059	207.177	123.85	60.6566	1095.44	22.3318	27.5871
1093.69	1809.91	474.094	228.664	157.208	109.469	1093.72	17.056	54.1722
1091.97	2798.28	370.248	99.5937	108.033	51.1752	1092	4.55145	5.52469
1090.25	3996.2	412.6	197.686	174.599	56.577	1090.28	32.5644	13.3475
1088.53	5258.88	239.401	258.083	115.265	129.978	1088.56	-0.194882	57.3422
1086.81	6111.94	393.095	159.329	207.787	2.34557	1086.84	13.3258	42.0242
1085.09	6332.96	474.379	150.222	51.5567	84.4506	1085.12	-0.651588	31.0407
1083.36	5195.21	308.359	180.111	138.238	140.531	1083.39	-10.3128	34.4973
1081.64	3876.03	220.359	194.05	223.427	37.6398	1081.67	0.231208	52.3738
1079.92	2905.83	257.99	92.3474	88.9328	106.785	1079.95	30.9676	-26.614
1078.19	1885.67	135.103	169.792	129.297	70.4835	1078.22	13.9835	1.28477
1076.47	1484.32	451.188	131.62	56.9811	47.2442	1076.5	-1.58194	-2.65206
1074.75	1146.86	108.457	197.403	126.215	76.0529	1074.77	18.9278	6.36688
1073.02	920.888	302.73	173.613	133.343	80.3616	1073.05	14.8529	22.565
1071.3	676.431	249.854	106.499	53.8682	6.78282	1071.32	12.192	51.7141
1069.57	557.807	306.414	146.176	35.05	106.476	1069.6	18.1611	12.993
1067.85	466.824	143.351	125.209	141.779	33.0521	1067.87	16.8842	31.974
1066.12	243.341	44.9625	130.189	203.762	142.924	1066.15	1.15442	40.8244
1064.39	279.723	221.741	109.18	79.6929	85.5158	1064.42	-7.38479	53.9754
1062.67	264.351	31.8147	106.901	7.60851	81.547	1062.69	24.426	35.3794
1060.94	185.724	132.73	149.288	122.988	38.7209	1060.97	-0.0212184	26.8658
1059.21	164.948	248.943	24.4447	117.275	82.454	1059.24	4.35056	35.6372
1057.48	201.985	-112.441	1.94266	36.6571	70.0339	1057.51	27.441	24.2198
1055.75	185.864	61.5979	111.972	81.4326	77.8522	1055.78	13.0538	17.1206
1054.03	86.3687	10.2079	86.5397	131.97	62.6847	1054.05	21.7106	63.3121
1052.3	97.9594	-98.0245	68.2979	113.38	82.1483	1052.32	31.798	24.5172
1050.57	60.7505	176.018	75.9587	84.7367	81.5103	1050.6	11.6427	0.13575
1048.84	4.99965	-2.77688	54.8069	84.9085	112.603	1048.87	43.3144	30.4659
1047.11	-75.0775	-10.9561	157.409	82.2143	74.6674	1047.13	7.33387	42.079
1045.38	79.4794	10.3838	121.819	52.1945	153.355	1045.4	43.313	-15.3692
1043.64	36.9682	-105.624	50.2597	82.6145	7.66321	1043.67	24.6133	3.45884
1041.91	98.0556	6.43182	168.554	92.8935	113.783	1041.94	57.6953	17.9866
1040.18	-56.6093	-87.757	88.3459	85.9189	12.8559	1040.21	13.1115	25.351
1038.45	99.2019	-27.1442	114.533	109.141	146.353	1038.48	30.3566	4.00289
1036.72	109.637	30.2063	54.4498	87.7985	54.1856	1036.75	-7.03243	18.649
1034.98	-36.7415	44.2104	155.313	77.9615	-1.97544	1035.01	10.1881	6.04657
1033.25	-32.4183	30.8353	128.246	122.721	131.566	1033.28	14.461	32.3078
1031.52	142.608	-70.1263	114.097	160.276	79.7919	1031.55	44.5788	16.9749
1029.79	93.3203	231.165	121.473	153.292	68.2795	1029.81	0.00218896	23.2652
1028.05	109.896	65.9521	108.722	101.795	78.334	1028.08	27.2284	9.53158
1026.32	133.447	33.2444	111.745	47.4409	107.067	1026.34	21.4253	46.1279
1024.58	261.57	68.4629	146.316	158.141	97.0572	1024.61	22.8002	35.4299
1022.85	141.237	112.808	160.763	142.515	102.849	1022.87	35.6548	6.16242
1021.11	251.75	28.5794	188.091	202.911	154.554	1021.14	11.2099	27.1927
1019.37	276.006	49.6627	109.251	115.542	137.4	1019.4	-0.311043	38.245
1017.64	110.831	217.584	117.891	127.131	110.22	1017.66	36.9337	36.4517
1015.9	226.576	328.649	152.307	201.774	131.792	1015.93	16.8278	93.4956
1014.16	287.681	197.973	190.986	168.866	134.718	1014.19	16.8085	93.2352
1012.43	484.777	0.51658	176.602	150.279	101.808	1012.45	2.4733	91.588
1010.69	453.885	264.954	146.441	200.442	96.1211	1010.71	5.35263	82.8181
1008.95	593.361	194.562	263.802	124.508	60.3397	1008.98	56.9484	108.463
1007.21	850.118	264.979	237.882	246.202	100.453	1007.24	21.1795	61.0888
1005.47	856.129	289.96	227.696	206.023	134.797	1005.5	21.2312	106.821
1003.73	726.079	213.682	167.388	112.865	151.921	1003.76	-3.04372	103.88
1001.99	490.12	368.211	227.297	198.605	118.914	1002.02	25.6501	88.0691
1000.25	491.732	448.604	171.255	192.697	157.428	1000.28	35.7353	103.746
998.51	384.582	247.457	169.571	195.335	75.7197	998.539	12.9174	106.539
996.77	473.386	228.317	283.709	120.698	141.316	996.799	37.31	52.1118
995.029	331.913	351.008	136.095	223.361	179.667	995.057	-5.51265	56.3195
993.287	340.596	175.087	104.315	240.157	77.8472	993.314	28.8839	59.074
991.545	254.937	389.653	148.274	86.8104	101.794	991.572	6.09667	37.501
989.803	449.407	321.362	160.748	230.714	77.0841	989.83	11.9057	37.3382
988.059	289.488	337.553	158.9	190.201	93.7529	988.088	2.00155	74.2815
986.316	166.801	231.024	149.881	161.08	130.344	986.344	14.9598	96.8784
984.572	318.391	433.113	143.693	231.881	101.154	984.602	16.489	77.9979
982.828	287.202	233.987	191.732	242.628	89.0346	982.857	33.7218	113.322
981.084	388.834	167.754	121.24	176.226	82.5496	981.113	32.3863	144.284
979.34	354.9	387.012	207.735	151.179	47.4395	979.367	33.8993	68.1225
977.594	226.877	213.791	107.242	168.884	99.2946	977.623	41.1103	91.7966
975.85	265.896	278.856	106.619	206.488	19.7915	975.877	12.6426	41.195
974.104	183.752	553.501	174.423	129.906	74.2935	974.131	41.2236	-8.04902
972.357	34.7218	214.795	81.0333	164.51	61.6519	972.385	14.1637	-10.3123
970.609	161.009	387.94	108.829	99.2318	40.357	970.639	-1.49855	21.5428
968.863	177.584	223.077	96.6692	162.187	85.9531	968.893	-5.77289	58.993
967.115	54.5803	310.364	120.105	68.284	-9.66131	967.145	24.1322	57.8637
965.369	289.301	156.655	127.824	151.008	45.6689	965.396	25.5088	49.5291
963.621	184.929	202.226	82.7999	168.091	12.5462	963.648	21.168	-5.88474
961.871	224.41	52.4407	107.54	126.695	47.6821	961.9	12.5396	26.9489
960.123	141.351	-64.7877	102.333	115.129	22.8918	960.15	29.5285	41.1963
958.373	152.157	58.2885	50.1148	146.186	30.7435	958.402	6.63889	39.7254
956.625	130.055	13.0397	144.47	123.057	19.9831	956.652	16.4818	9.74649
954.875	144.74	348.755	67.9989	88.4615	91.6499	954.902	31.9989	28.1233
953.123	179.07	-54.4477	42.7343	127.76	33.7272	953.152	20.4649	27.9658
951.373	-47.2044	-17.0862	64.3758	137.076	5.59619	951.402	41.6309	27.7785
949.621	154.273	97.9201	112.985	117.849	-11.2462	949.65	15.843	16.1885
947.871	15.5071	108.533	76.2321	172.455	32.9495	947.898	14.2128	34.4343
946.119	234.589	23.3277	123.314	134.544	58.5534	946.146	15.4021	-8.46788
944.367	-54.1646	5.76905	8.3321	-8.61573	18.6877	944.395	-9.01431	2.6303
942.613	53.1455	133.922	-14.2942	132.327	49.7926	942.643	4.91201	15.1342
940.861	9.39674	-41.2055	176.108	27.3661	43.874	940.889	-8.18103	0.640359
939.107	219.402	27.3018	25.5475	87.0838	47.8258	939.137	19.8916	25.9197
937.354	-76.65	127.715	51.0694	81.3633	43.1893	937.383	12.4373	18.5407
935.6	231.609	0.218202	41.0526	92.5827	71.142	935.629	13.4903	8.34089
933.846	-19.9618	-160.643	106.223	109.38	20.9687	933.873	7.43907	-3.25252
932.09	142.395	16.8873	80.5209	103.377	62.9961	932.119	14.1589	2.20825
930.336	101.339	162.404	63.3117	135.592	48.2153	930.363	15.2002	34.6456
928.58	118.003	90.1888	7.78815	139.342	95.8067	928.607	37.5156	35.8925
926.824	118.638	34.4197	18.9115	60.7645	71.0249	926.852	5.93768	15.8969
925.066	185.511	119.902	110.813	132.419	85.9207	925.096	-10.0303	29.9645
923.311	179.7	-65.8742	99.1778	82.0705	61.0998	923.34	43.4601	10.0396
921.553	235.906	126.336	156.956	75.6014	71.6991	921.582	45.9142	5.74409
919.795	220.937	196.243	126.837	149.823	8.60858	919.824	11.5362	17.0631
918.037	107.954	179.419	85.3667	72.3818	29.1112	918.066	25.3428	7.14946
916.279	219.939	83.0868	135.931	132.281	68.0087	916.309	6.58388	-9.82976
914.521	164.574	216.038	109.98	136.874	78.5655	914.549	16.1667	4.34587
912.762	287.396	169.11	117.975	138.577	149.981	912.791	10.1895	25.5847
911.002	135.433	151.958	149.986	160.039	105.308	911.031	21.2129	-11.2298
909.242	170.168	241.057	104.118	174.366	96.0212	909.271	-0.298682	41.0869
907.482	155.26	236.952	117.642	116.49	64.0982	907.512	9.33496	2.81274
905.723	111.984	87.4535	95.7554	156.185	44.9119	905.75	-0.823687	23.9257
903.961	214.315	192.918	169.986	85.5243	86.5321	903.99	32.8642	30.8524
902.199	255.779	127.724	99.9322	84.1281	92.7846	902.229	-1.32179	16.5292
900.438	178.494	123.868	113.25	122.273	121.644	900.467	-0.162173	72.8394
898.676	169.098	66.9308	-0.673249	122.213	136.353	898.705	32.0757	27.33
896.914	31.1911	216.99	132.643	26.0495	93.1243	896.943	26.138	-16.8003
895.15	177.343	59.7949	123.179	78.2155	48.4957	895.18	48.4332	33.6705
893.389	279.742	2.30218	144.73	126.098	34.9494	893.416	31.1513	13.4569
891.625	279.125	167.288	109.735	75.1038	169.655	891.652	13.8467	18.6218
889.861	144.51	-46.7363	112.807	153.982	125.021	889.889	10.6307	43.5088
888.096	135.674	33.6714	84.7665	87.4443	86.0465	888.125	25.7232	10.489
886.332	84.6334	51.3648	137.101	130.982	89.413	886.359	-0.155108	40.9533
884.566	36.5675	110.788	159.721	215.401	139.326	884.596	-2.0902	20.5931
882.801	8.40774	234.459	206.241	64.239	84.8413	882.83	-6.9001	35.4758
881.035	232.791	54.2763	228.701	103.502	126.261	881.064	29.1267	29.1741
879.27	168.173	300.688	111.51	44.0607	133.822	879.297	31.2451	32.7172
877.502	202.332	140.352	107.056	136.872	169.564	877.531	22.03	8.04204
875.736	23.7537	-24.9058	151.852	105.639	68.5941	875.764	47.9925	22.8078
873.969	117.21	127.495	147.243	-0.243389	125.456	873.996	52.7554	-16.0028
872.201	6.38918	-5.5667	128.472	29.1535	155.525	872.229	57.4618	17.0034
870.432	164.571	39.3781	129.346	69.8172	112.344	870.461	31.1303	20.3886
868.664	-36.4146	35.4912	127.324	141.455	133.942	868.693	24.4691	2.62461
866.895	128.575	93.9489	44.9829	62.461	102.034	866.924	43.0967	29.8905
865.125	34.4177	269.512	113.182	89.0757	58.8741	865.154	23.666	-7.61454
863.355	83.6824	54.0698	165.788	131.182	86.0795	863.385	-9.87748	15.3833
861.586	27.2435	101.933	97.3036	104.367	64.0303	861.615	29.6954	22.8878
859.816	-1.25529	-114.607	156.747	19.9313	123.558	859.844	39.6729	2.25871
858.045	22.0155	30.2369	102.176	59.3072	152.118	858.074	31.3302	5.54986
856.273	-90.0082	-57.0836	54.5663	7.32354	76.6268	856.303	17.3391	39.7816
854.502	85.7606	5.82356	82.782	104.39	158.582	854.531	3.33225	2.33191
852.73	62.911	31.934	105.269	90.4401	101.375	852.758	34.2846	25.3432
850.957	-105.053	-12.4806	-7.22501	45.6245	146.747	850.986	7.61122	0.597383
849.186	142.4	20.0561	83.9026	94.974	105.004	849.213	-7.81844	13.8099
847.412	28.4605	-20.8146	99.0608	48.8417	164.384	847.441	0.62754	34.062
845.639	-7.12172	-114.043	130.967	29.4382	175.993	845.668	23.1105	12.209
843.865	105.825	165.687	129.08	56.3965	166.534	843.893	27.3402	10.0436
842.09	-28.5199	241.353	153.771	38.4628	175.315	842.119	37.1913	31.7645
840.316	103.587	-28.6022	26.8297	130.007	149.006	840.344	-3.46004	31.0479
838.541	62.9502	124.815	107.478	82.659	157.77	838.57	35.8859	6.50033
836.766	126.038	129.15	29.5277	108.286	176.34	836.795	13.5297	-20.8301
834.99	118.966	196.275	108.582	21.7472	93.933	835.018	37.489	61.2264
833.213	1.18411	50.0195	85.1897	75.4571	139.126	833.242	6.80259	28.2967
831.438	15.3013	289.051	78.5557	89.9181	128.227	831.465	51.8627	-7.41204
829.66	84.2194	227.893	143.323	72.1597	107.513	829.689	35.2946	22.77
827.883	133.699	327.686	97.3178	114.668	217.091	827.912	3.37399	34.7483
826.105	92.3646	198.94	189.939	95.5408	140.319	826.135	33.152	7.53256
824.326	6.53916	259.135	96.2075	45.6253	120.986	824.355	29.3618	16.7785
822.549	44.3106	47.5313	180.271	4.14238	167.455	822.578	46.6295	6.46227
820.77	41.8682	255.813	146.662	99.8655	212.493	820.799	12.1524	5.9961
818.99	74.8274	241.327	132.609	62.6003	153.938	819.02	-2.66134	27.9688
817.211	-38.7385	493.913	96.1262	121.895	173.751	817.24	39.9542	3.80128
815.432	129.316	574.132	154.737	112.615	168.364	815.459	29.4516	0.666144
813.65	174.631	462.499	185.308	111.721	157.372	813.68	35.7967	-13.6242
811.869	73.5329	405.217	80.1912	141.576	151.965	811.898	67.3705	-9.70546
810.088	53.9999	445.57	39.3891	130.861	157.732	810.117	41.6777	26.3921
808.307	185.879	414.358	195.642	187.216	159.289	808.336	32.8347	24.7714
806.525	13.5092	387.07	142.188	109.373	156.64	806.555	36.6403	7.82286
804.742	266.339	353.903	136.228	154.475	137.213	804.771	43.3091	49.6091
802.961	99.0214	421.001	103.705	146.445	173.65	802.988	19.3187	34.1629
801.178	28.4932	403.944	192.664	141.173	144.423	801.205	10.7746	45.3125
799.395	51.8711	336.279	94.4772	158.197	171.039	799.422	20.4612	27.1968
797.609	81.1093	432.983	95.4195	105.373	164.127	797.639	23.2432	10.5467
795.826	67.2825	386.909	115.883	136.252	111.149	795.854	6.56716	26.0666
794.041	80.1022	274.87	108.418	67.9971	72.1285	794.07	6.72454	6.75927
792.256	34.3796	226.622	68.8616	22.0291	147.495	792.285	40.4419	-11.0875
790.471	-26.6907	210.027	94.8621	135.006	137.736	790.5	47.7209	28.3038
788.686	69.7005	329.625	109.691	105.638	73.5843	788.713	24.3893	21.7125
786.898	121.229	260.496	86.8702	31.599	67.9914	786.928	8.10014	33.2939
785.111	-67.2823	537.942	165.802	119.187	98.6193	785.141	37.8677	21.2225
783.324	-27.5644	134.749	123.472	107.718	67.9024	783.354	37.0107	16.1688
781.537	112.025	196.509	19.8672	69.6946	55.2896	781.566	1.35818	33.4516
779.75	25.4695	271.618	38.8839	-11.5833	108.125	779.779	21.4565	13.1629
777.963	-11.3819	124.711	151.202	108.995	39.7655	777.99	-5.79136	4.06538
776.174	72.4007	147.133	121.476	28.9427	88.3619	776.203	-12.1469	39.5645
774.385	24.7661	113.261	91.7777	35.1335	-3.67095	774.414	13.5031	-12.6071
772.596	-27.5934	-8.89288	126.125	16.1822	28.1691	772.625	19.6462	38.2591
770.807	-79.1596	131.325	102.041	51.4143	21.017	770.834	24.3813	20.9655
769.016	85.6471	-136.746	111.375	46.2074	72.2722	769.045	-15.4138	24.5872
767.225	102.333	21.5872	76.2272	54.8285	21.9642	767.254	5.985	6.00203
765.434	-24.8153	-82.1436	28.608	45.2917	100.973	765.463	32.929	9.72286
763.643	-52.4141	31.8861	-5.05874	85.728	71.5025	763.672	26.4958	-4.57828
761.852	95.9496	5.0726	116.983	88.5481	48.9824	761.881	3.39006	22.8677
760.061	99.2451	87.7121	8.34868	5.14593	66.7581	760.088	2.53445	30.8914
758.268	-14.5798	-6.35753	1.21949	5.06599	91.4638	758.297	16.9712	5.6105
756.475	132.406	-51.9264	55.251	99.3652	35.5941	756.504	24.4686	24.824
754.682	31.8749	53.8248	19.0428	67.1865	54.7295	754.711	11.1461	17.6768
752.889	92.2296	-8.39218	67.5826	57.1595	47.4751	752.918	2.00839	7.78114
751.094	1.11907	-49.604	55.0722	-16.7915	6.90989	751.123	-4.3341	3.46083
749.299	-40.0833	66.2677	45.3866	102.1	89.8698	749.328	7.38177	21.3538
747.506	51.8937	63.1549	46.8477	12.751	-4.79849	747.533	12.1732	-31.5253
745.709	111.975	-26.8775	59.4483	53.7607	44.8299	745.738	23.9141	22.4082
743.914	94.4672	32.0355	87.3412	98.8509	95.819	743.943	19.0218	8.35144
742.119	54.93	24.9497	68.1231	42.65	116.279	742.148	25.2356	45.5963
740.322	-31.526	35.124	30.9343	129.205	113.16	740.352	2.34592	6.57796
738.525	138.661	19.6136	89.4318	95.1068	71.2333	738.555	33.525	42.413
736.729	15.268	165.497	53.7238	135.812	86.1325	736.758	25.8975	17.2587
734.932	7.1877	88.9323	59.6317	47.636	103.793	734.961	12.733	22.5832
733.133	196.087	143.236	89.1231	78.5889	82.6639	733.162	3.72659	45.8985
731.336	158.134	36.1399	72.9467	126.131	103.083	731.365	3.02637	35.9553
729.537	202.221	142.921	74.8149	123.806	62.5783	729.566	35.5406	-3.07441
727.738	70.8694	31.5661	71.1857	9.36782	113.441	727.768	-21.9466	34.0185
725.938	212.569	-32.1198	80.0518	80.4168	106.162	725.967	6.36043	43.3971
724.139	65.4565	245.088	76.5015	126.539	42.1607	724.168	22.1822	43.0641
722.338	198.24	138.134	81.2908	120.087	88.8447	722.367	13.0799	59.3061
720.537	99.0795	371.887	130.37	113.647	110.616	720.566	31.6228	31.2627
718.736	176.017	293.5	106.187	165.29	160.032	718.766	14.1944	40.5364
716.936	17.029	265.317	116.61	133.982	102.988	716.965	29.9362	58.0732
715.133	34.1285	197.442	110.481	124.812	126.128	715.162	22.1659	6.47358
713.332	-18.7336	261.205	118.21	88.0238	134.061	713.361	32.3525	48.8243
711.529	13.1936	256.187	87.2914	157.634	176.527	711.559	6.61099	24.8148
709.727	-2.73236	230.741	48.136	116.74	149.922	709.756	34.7395	35.3046
707.924	6.69399	115.811	91.8819	135.254	87.4298	707.953	18.6628	51.269
706.119	30.4058	151.634	101.131	192.43	122.984	706.148	38.4776	50.611
704.314	84.9443	342.226	52.4422	233.036	148.865	704.344	9.96519	42.998
702.512	173.02	56.8329	115.582	167.388	126.441	702.541	31.129	51.8878
700.705	138.683	156.615	43.5259	208.019	173.011	700.734	38.4723	38.6353
698.9	78.5353	226.084	86.0174	83.1329	167.15	698.93	16.8293	-5.02601
697.096	213.205	356.208	55.4361	97.6021	110.274	697.125	4.82943	-10.1307
695.289	215.781	231.157	111.759	190.673	93.4086	695.318	-4.42939	24.6729
693.482	-11.5497	144.633	152.928	221.697	201.991	693.512	15.2358	45.605
691.676	174.911	-97.7676	156.901	221.033	197.526	691.705	-2.34578	59.5694
689.869	40.4962	-6.88531	96.1464	159.769	143.467	689.898	14.4942	66.5752
688.061	179.1	-71.9587	134.63	261.103	203.77	688.09	6.49917	62.4988
686.254	127.751	50.0392	102.889	212.301	123.577	686.283	52.1859	44.5973
684.445	88.9316	163.513	60.1762	182.823	247.207	684.475	15.1993	0.492042
682.637	-59.9345	-6.84368	72.5759	186.423	162.921	682.666	18.1074	36.2042
680.826	-22.9169	95.2017	73.9884	165.274	225.943	680.855	3.07391	53.967
679.018	49.8666	7.14775	76.8044	153.795	173.359	679.047	-17.5105	-3.99663
677.207	117.124	-17.7311	-0.144837	150.604	247.369	677.236	-2.37734	43.9622
675.396	72.9241	24.6663	136.157	174.951	204.443	675.426	11.3176	23.1022
673.586	-2.93204	17.4334	130.788	291.451	246.8	673.615	-6.67174	40.7346
671.775	-27.963	120.092	73.205	200.333	304.268	671.805	11.0472	12.9767
669.963	146.22	-19.3071	121.511	241.239	228.388	669.992	16.3526	5.84191
668.15	103.089	32.2716	58.5093	158.48	256.99	668.182	2.39112	0.0842496
666.34	120.309	41.1473	120.587	244.781	263.602	666.369	10.4031	19.0625
664.525	1.40536	51.2951	83.7612	280.254	261.977	664.557	30.767	29.7964
662.713	15.627	-67.7874	73.0685	350.078	257.613	662.742	4.43002	10.321
660.9	-51.3125	-19.5107	104.968	248.277	239.527	660.93	-6.78274	26.5643
659.086	204.2	-82.6732	160.213	265.982	283.228	659.115	5.36075	24.9629
657.271	97.1275	95.5005	157.814	223.329	342.013	657.301	-5.80761	26.1114
655.457	3.68125	273.397	89.5764	219.149	321.196	655.486	7.75849	19.0271
653.643	155.705	-1.64789	140.739	160.133	297.651	653.672	2.15429	28.4051
651.826	145.703	197.854	93.1503	221.875	341.328	651.855	6.19978	32.2862
650.01	31.3857	-4.58175	25.0341	237.006	331.513	650.039	6.18014	-10.4666
648.193	103.467	27.4593	125.592	309.746	233.969	648.223	25.4039	13.9614
646.377	256.278	195.183	123.329	202.94	320.139	646.406	11.7703	12.3257
644.561	-13.156	1.09299	211.527	262.029	262.392	644.59	-12.7777	-13.9833
642.742	142.113	197.604	80.4994	278.661	326.608	642.771	-3.02557	6.2958
640.926	257.466	342.059	167.335	198.072	271.635	640.955	-0.0839182	22.4637
639.107	191.876	209.93	98.0338	187.401	290.64	639.137	7.01327	18.0976
637.287	102.911	320.328	197.184	213.74	306.904	637.318	7.31621	8.2795
635.469	193.173	307.637	126.57	311.289	346.436	635.498	-3.27558	20.3976
633.65	186.099	373.142	201.068	230.925	362.689	633.68	3.98161	39.3863
631.83	233.626	169.28	163.353	194.421	305.054	631.859	16.7609	46.088
630.01	223.546	449.992	246.047	249.626	244.712	630.039	10.4322	2.21102
628.189	318.645	327.384	198.792	300.747	312.958	628.219	2.78412	21.306
626.367	352.037	261.174	132.428	260.274	346.994	626.396	25.2632	39.0675
624.547	448.162	213.071	146.761	237.633	350.942	624.576	16.3269	34.9917
622.725	392.399	368.97	213.036	295.683	360.357	622.754	22.4606	29.5955
620.902	317.39	169.882	206.872	304.558	316.478	620.932	10.8541	-5.81471
619.08	366.595	161.159	144.707	256.093	366.885	619.109	-3.45847	47.6381
617.256	341.88	66.801	227.36	301.937	406.343	617.285	-5.45593	8.24068
615.434	382.581	329.33	211.666	222.172	421.204	615.463	3.48505	0.325297
613.609	434.042	173.026	129.088	213.48	448.346	613.639	12.4356	14.3141
611.785	392.518	281.994	192.606	152.966	450.905	611.814	22.7588	18.7979
609.961	172.094	288.948	97.8004	201.695	516.237	609.99	15.3468	16.5119
608.135	190.382	395.865	106.735	234.075	450.558	608.164	27.0473	27.9256
606.311	200.329	193.441	106.121	331.96	575.875	606.34	12.8316	9.37894
604.484	106.474	131.907	134.152	322.108	544.301	604.514	12.2644	19.5336
602.658	110.677	17.5404	125.36	309.578	552.276	602.688	10.3367	43.3661
600.832	91.5516	84.8247	158.833	275.286	629.765	600.861	17.9531	24.9705
599.004	114.528	18.7886	135.052	331.004	584.556	599.033	3.75925	16.1577
597.178	119.624	23.8783	107.195	247.758	580.237	597.207	14.0955	7.37676
595.35	-71.6093	37.341	80.7131	408.442	559.566	595.379	-0.100725	-4.10328
593.521	25.8226	-7.61887	48.794	386.593	506.207	593.551	2.04219	-6.03383
591.691	8.71428	116.359	139.44	356.628	518.224	591.723	2.8074	-6.59987
589.863	-68.3765	53.7656	175.588	412.488	398.17	589.893	28.057	3.72277
588.033	58.664	-121.849	116.44	341.786	448.294	588.064	20.6015	8.59316
586.203	63.1757	35.8207	60.0364	318.786	419.458	586.234	14.4753	22.9808
584.373	86.7587	-58.4885	3.65236	321.69	419.192	584.404	16.4728	15.5796
582.543	142.991	-8.84619	71.0658	317.835	315.536	582.572	32.0223	9.51882
580.713	102.65	120.72	166.999	365.701	313.904	580.742	31.1898	6.14932
578.881	175.164	48.7084	35.8237	262.674	237.476	578.91	-9.13466	8.1741
577.049	110.336	-122.813	124.899	298.383	245.342	577.078	15.7349	-45.5978
575.217	141.994	-9.21872	106.555	279.76	247.75	575.246	18.7771	-11.0972
573.385	181.746	184.172	143.904	213.632	182.2	573.414	-19.0173	35.5348
571.551	406.17	19.939	140.46	256.249	181.862	571.58	5.6173	15.5141
569.717	360.162	104.079	188.598	264.936	104.089	569.748	11.1628	13.1006
567.885	350.756	88.8543	170.151	147.382	158.036	567.914	11.2171	21.5059
566.049	310.039	35.4494	90.5879	218.618	148.13	566.08	-3.71195	23.0875
564.215	466.035	222.15	92.456	156.856	116.486	564.244	7.10955	13.7903
562.381	541.788	325.852	25.0786	76.1636	132.322	562.41	26.0338	7.20338
560.545	747.618	369.683	117.77	127.141	190.178	560.574	24.571	4.69389
558.709	1040.02	738.887	85.5892	164.572	104.207	558.738	17.6592	7.62335
556.873	1645.4	1133.57	138.803	203.382	155.203	556.902	22.9353	30.9096
555.035	2400.83	1710.99	101.104	163.582	85.4824	555.066	20.0601	-6.80565
553.199	2717.95	1974.94	101.316	262.093	164.858	553.229	25.3093	36.8403
551.361	2601.08	1987.97	190.909	113.962	103.228	551.391	4.80334	19.507
549.523	1699.61	1431.85	79.8785	192.194	3.6532	549.553	5.98427	23.8853
547.686	1211.46	1008.63	78.549	113.301	95.0769	547.715	1.74841	9.32831
545.848	753.091	796.778	120.486	172.614	126.832	545.877	20.537	27.3151
544.008	631.821	687.837	91.9241	164.239	74.582	544.037	-4.0126	20.956
542.168	559.083	374.466	78.1877	174.856	35.8433	542.197	-0.130294	17.339
540.328	517.239	373.792	104.978	184.15	132.407	540.357	10.5107	17.8142
538.488	375.007	325.697	153.321	86.5824	80.0335	538.518	6.25636	31.8487
536.648	162.201	326.267	136.622	74.3171	58.7376	536.678	1.99655	16.1433
534.807	364.396	274.036	125.25	83.7313	138.824	534.836	-2.27302	0.470585
532.965	187.572	388.103	112.436	99.936	15.9811	532.994	-7.91016	2.40754
531.123	259.242	296.59	99.5297	43.1648	128.35	531.152	31.0463	35.4597
529.281	256.199	325.374	167.624	36.4599	91.9205	529.311	-0.318177	17.1558
527.438	281.176	239.256	128.831	46.0059	44.6185	527.469	-4.66264	40.766
525.596	267.944	217.999	141.285	10.996	83.7198	525.625	27.4531	8.98705
523.752	258.385	218.345	122.557	55.7244	107.861	523.781	2.81011	32.6102
521.908	151.203	256.489	128.029	92.3542	44.1257	521.938	14.6281	52.1718
520.064	111.163	164.998	72.6246	66.8791	62.6828	520.094	19.6816	21.7615
518.219	4.57585	42.4986	92.713	14.4274	21.7433	518.248	7.17854	21.0426
516.373	-3.88787	38.8149	84.3273	52.4179	79.2368	516.404	9.52134	25.695
514.527	-7.4045	137.656	81.2134	20.2164	97.4734	514.559	1.06248	-6.11997
512.682	-8.68931	175.688	92.8068	9.58025	102.105	512.713	12.8322	28.1316
510.836	-34.7258	43.6652	139.324	-45.6049	-8.01023	510.865	9.74957	31.2991
508.988	-5.94968	-29.1272	-12.5244	8.3782	98.8898	509.02	-0.088639	26.3195
507.143	-72.0108	113.57	227.831	58.2284	60.0406	507.172	-1.85247	54.9825
505.295	81.1988	-28.4546	69.0105	9.60708	101.961	505.324	12.5363	9.44055
503.447	54.7582	-79.1288	43.5229	33.7057	-0.42618	503.477	-1.4009	-18.6357
501.598	64.3965	-3.52497	117.606	88.7157	126.138	501.629	-1.88519	34.0475
499.75	154.57	-37.4134	140.351	2.2193	151.524	499.779	16.4611	28.7106
497.9	282.168	123.617	172.391	58.4358	110.811	497.93	9.18896	1.74972
496.051	245.259	103.865	103.33	18.9807	127.899	496.08	-0.797747	46.0724
494.201	247.226	168.646	117.637	46.7794	239.094	494.23	5.34668	21.6496
492.35	197.916	194.142	84.7322	27.4042	99.842	492.381	11.4642	-4.18997
490.5	307.275	63.3676	136.497	168.074	163.703	490.529	-2.62865	23.715
488.648	220.129	149.054	37.4899	46.3271	142.696	488.678	7.4669	23.2806
486.797	126.255	207.649	106.53	92.6674	168.668	486.826	-5.33392	-14.886
484.945	228.71	219.001	94.7801	78.4195	206.633	484.975	16.7918	42.3478
483.092	168.496	230.189	66.8186	163.583	130.23	483.123	-2.80089	21.528
481.24	86.8641	-10.1003	71.0409	176.072	166.654	481.27	20.5794	57.1086
479.387	166.591	296.402	130.272	141.461	200.284	479.416	-0.431031	29.4822
477.533	253.122	234.544	69.8486	155.157	291.57	477.562	1.36241	3.18129
475.68	259.191	280	120.853	176.837	302.147	475.709	-17.0323	13.1351
473.824	308.413	255.467	123.433	100.419	323.372	473.855	6.16243	27.1038
471.969	160.498	241.54	125.951	95.1137	301.544	472	17.2316	10.1909
470.115	167.249	259.692	63.9896	99.1352	234.009	470.145	32.2944	38.9283
468.258	80.3564	265.625	83.8555	115.16	106.037	468.289	16.4661	9.96689
466.402	99.805	307.649	72.8098	124.398	132.316	466.434	18.0686	17.2563
464.547	86.0679	247.594	100.622	93.3222	177.281	464.576	19.6598	20.5317
462.689	185.364	306.791	30.4934	98.3921	53.1857	462.719	17.2224	-5.68554
460.832	62.4873	341.717	62.2507	148.968	108.715	460.861	8.08373	32.4672
458.975	46.0063	200.929	92.6237	19.8385	40.8301	459.004	20.4015	42.4625
457.115	35.3787	207.505	62.6537	67.5792	45.2629	457.146	68.9032	51.1207
455.258	2.47011	410.925	111.722	48.2337	-14.6898	455.287	43.7035	53.0839
453.398	31.6635	239.107	108.511	-7.34635	53.901	453.43	61.3869	64.4308
451.539	27.8165	147.622	6.18833	81.6524	-15.5369	451.57	54.9663	48.9974
449.68	32.4167	279.687	108.752	3.17668	7.38746	449.709	73.9973	85.7966
447.82	-81.7657	109.09	35.9057	30.4146	10.1912	447.85	87.6758	44.9499
445.959	-44.393	216.857	39.3662	45.5277	38.4058	445.988	118.757	52.3099
444.098	25.3256	23.4537	-9.36517	-10.3466	10.4053	444.129	104.345	90.4508
442.236	-19.7772	44.1017	4.78983	3.30039	90.7746	442.268	150.148	128.585
440.375	63.7693	-28.9574	44.3479	66.37	64.1208	440.404	153.146	97.1675
438.512	-57.065	-12.5115	66.5077	5.00961	34.8128	438.543	144.122	141.991
436.65	42.9644	133.464	95.347	62.6107	75.044	436.68	147.148	165.417
434.787	10.9014	39.9877	22.6049	144.204	125.964	434.816	135.485	171.468
432.924	74.0004	-18.8644	72.8407	72.0561	115.41	432.953	105.134	197.573
431.061	130.667	-53.8396	5.50562	89.415	151.639	431.09	57.4461	226.351
429.195	234.333	-36.9297	78.4614	98.7216	193.216	429.225	81.9205	185.674
427.33	160.625	-85.6738	53.9216	160.076	154.679	427.361	58.3279	163.723
425.465	344.893	99.0609	78.8074	138.604	174.928	425.496	56.1242	111.088
423.6	170.303	66.051	-8.42131	190.533	188.525	423.631	31.2482	99.8678
421.734	197.571	-113.744	52.5318	167.69	284.886	421.764	43.7671	85.9971
419.867	198.42	-42.5977	48.1054	228.896	319.868	419.898	-1.07054	54.8018
418.002	135.518	5.99374	21.0314	304.736	330.863	418.031	30.163	55.6477
416.135	247.621	57.5267	42.011	345.86	309.887	416.164	16.0612	55.1739
414.266	442.616	41.4735	69.6847	410.96	450.294	414.297	19.3205	37.3819
412.398	329.876	19.3016	-3.92033	428.04	505.372	412.43	29.2666	-0.382636
410.529	438.692	48.3974	77.149	499.754	581.797	410.561	41.8981	51.1764
408.662	481.117	39.522	3.67648	635.395	663.57	408.691	63.8766	28.1125
406.793	509.145	6.05533	46.1934	581.822	761.346	406.822	31.2549	49.0348
404.922	516.128	97.1883	62.1224	793.316	855.139	404.953	58.6081	61.9733
403.053	620.587	37.2164	79.4483	807.661	893.025	403.082	80.6523	33.6451
401.182	717.287	123.113	4.98857	845.977	1062.75	401.213	97.3922	75.9028
399.311	768.969	176.417	53.0917	804.437	1139.29	399.342	136.782	72.907
397.439	896.752	166.527	99.9283	896.002	1037.56	397.471	233.407	107.189
395.568	1015.44	41.5829	229.314	890.433	1023.75	395.6	328.692	140.145
393.695	1231.45	19.7744	257.646	935.435	1006.02	393.727	461.212	149.163
391.824	1415.72	159.5	307.333	933.903	900.601	391.854	637.592	202.08
389.951	1565.62	263.834	270.674	929.745	849.814	389.98	925.609	324.127
388.078	1630.65	308.816	375.021	950.875	771.213	388.107	1212.21	392.972
386.203	1798.26	394.097	494.037	871.037	720.63	386.234	1388.42	544.199
384.33	1679.09	579.381	508.14	880.288	668.821	384.359	1549.98	809.641
382.455	1359.66	512.544	490.458	695.643	601.176	382.486	1420.61	1142.73
380.58	1249.15	537.65	506.087	706.341	606.685	380.611	1121.36	1585.92
378.705	1024.77	452.77	520.486	545.802	527.301	378.734	767.835	1965.21
376.828	860.489	394.644	545.605	575.204	493.171	376.859	514.073	2004.52
374.953	644.792	286.224	501.81	463.966	472.416	374.982	294.971	1396.2
373.076	424.149	301.303	508.564	453.669	506.16	373.107	192.774	753.667
371.199	290.093	179.738	434.507	325.367	427.223	371.229	178.219	390.017
369.322	262.461	166.92	363.25	331.129	402.79	369.352	150.453	297.106
367.443	113.114	211.008	298.769	262.692	454.042	367.475	129.374	161.826
365.564	-17.3466	-31.4431	194.662	138.667	444.386	365.596	129.563	151.241
363.688	55.2924	-7.61625	176.871	163.2	487.847	363.717	178.837	124.775
361.807	24.8117	51.7091	144.631	236.815	485.009	361.838	187.058	150.02
359.928	-110.071	-9.848	72.7829	171.359	478.297	359.959	269.512	114.332
358.049	-20.8507	-84.9894	89.8319	123.218	577.65	358.078	328.137	93.2491
356.168	34.1317	-37.3706	47.409	118.867	610.852	356.197	410.62	118.542
354.287	9.92745	142.188	54.1162	126.504	673.268	354.318	587.114	176.939
352.406	86.6224	97.5625	66.2431	90.5318	677.523	352.436	738.429	256.507
350.523	147.71	203.423	136.721	33.4773	814.216	350.555	969.128	345.321
348.643	43.711	179.203	145.116	57.2304	789.544	348.672	1136.27	506.88
346.76	182.155	121.568	136.445	8.30134	907.849	346.791	1074.55	780.819
344.877	304.989	287.112	245.611	86.4302	979.926	344.908	909.755	1067.88
342.994	331.558	243.362	250.413	3.29862	939.698	343.023	589.068	1276.82
341.109	359.73	264.099	369.032	39.2463	993.452	341.141	321.449	1177.68
339.227	361.737	262.075	337.078	15.776	1102.8	339.256	179.549	729.708
337.342	407.612	405.127	356.808	-18.1906	1028.56	337.371	119.681	381.044
335.457	311.05	382.742	297.413	33.7804	1053.54	335.486	78.3833	191.066
333.57	523.813	308.629	275.167	9.19186	1091.82	333.602	66.2098	138.538
331.686	777.638	308.28	353.427	49.3844	1078.72	331.715	54.0917	68.8787
329.799	1075.12	476.711	497.804	26.2643	952.2	329.83	-1.53503	62.6267
327.912	1813.5	408.642	596.072	94.2927	927.483	327.943	2.30498	94.6622
326.025	2531.93	753.459	971.546	40.9652	967.551	326.057	44.4606	21.1298
324.139	3127.52	926.482	1405.05	127.572	882.391	324.168	16.7279	25.4732
322.25	3209.94	823.646	1760.7	70.4463	902.903	322.281	40.4963	6.08085
320.361	2758.4	752.399	1635.03	176.931	806.164	320.393	26.0622	3.846
318.473	2113.38	604.633	1414.66	129.192	898.112	318.504	26.1851	-8.93308
316.584	1508.3	475.316	859.742	138.223	831.969	316.615	7.90287	40.2375
314.693	1140.79	227.406	539.794	113.061	933.332	314.725	12.0785	2.40585
312.805	923.708	386.675	184.572	177.571	830.559	312.834	4.43682	-7.75018
310.914	809.527	364.087	127.352	311.937	784.59	310.945	19.2272	8.43087
309.023	634.868	273.032	113.772	259.316	895.471	309.053	7.70091	-14.912
307.131	551.165	113.575	55.594	350.302	818.146	307.162	13.3154	3.87424
305.24	622.843	106.919	33.1422	414.995	942.371	305.271	58.4234	6.84927
303.348	731.338	249.033	30.6014	533.689	940.32	303.379	10.0664	-9.92093
301.455	970.031	-35.1415	86.1159	614.248	1042.33	301.486	32.7608	40.4148
299.562	913.928	21.603	19.4319	767.194	1049.7	299.594	-15.6224	9.1716
297.67	1023.52	74.5074	98.9228	829.401	1141.36	297.699	33.2909	17.4037
295.775	1138.25	160.418	116.732	875.875	1351.43	295.807	25.5933	-4.60343
293.881	1126.66	-34.8894	49.2257	888.223	1449.78	293.912	17.8458	11.5279
291.986	1364.7	343.031	64.6783	1021.55	1519.3	292.018	20.5592	0.0608451
290.092	1606.46	62.5936	149.882	1275.78	1577.07	290.123	29.7812	5.69196
288.197	1871.64	-54.7022	161.587	1300.08	1678.28	288.227	24.4849	4.76586
286.301	2199.61	29.0865	210.156	1340.19	1803.2	286.332	28.3177	16.987
284.404	2465.56	-68.2951	187.879	1343.6	1685.25	284.436	-9.94137	27.8984
282.508	2501.47	125.868	123.672	1551.87	1605.54	282.539	17.384	26.994
280.611	2122.41	2.38869	186.868	1611.81	1552.22	280.641	11.8129	3.77765
278.713	1865.36	14.2226	222.526	1599.62	1445.23	278.744	16.674	2.87622
276.814	1334	-7.94357	138.818	1608.49	1209.83	276.846	33.2752	45.2597
274.916	1106.94	27.7406	187.649	1643.66	1094	274.947	40.625	23.3349
273.018	806.288	241.897	168.281	1619.87	894.394	273.049	45.2892	-13.0317
271.119	662.823	162.418	197.431	1403.43	761.845	271.15	24.984	20.0702
269.219	452.279	174.87	197.721	1180.6	750.048	269.25	28.2281	17.7315
267.318	414.505	154.689	133.775	1102.09	532.608	267.35	-0.0323039	24.5325
265.418	283.397	20.6663	99.9577	1048.57	514.512	265.449	30.6309	16.8834
263.518	178.201	97.7305	110.647	874.619	349.809	263.549	32.417	2.65316
261.617	127.696	153.925	80.6753	782.005	334.57	261.646	45.9464	5.4194
259.715	175.033	32.1289	44.1012	693.417	260.508	259.746	20.1501	21.241
257.812	-73.8881	34.8333	50.6609	597.072	182.642	257.844	19.2003	12.142
255.91	104.847	59.8374	130.415	597.671	223.994	255.941	6.43828	23.94
254.008	-41.3773	58.658	67.4069	514.583	128.026	254.037	10.6608	12.1282
252.104	-2.13295	16.8251	71.0271	496.992	119.83	252.135	16.1574	-33.748
250.199	39.4103	-76.2279	103.291	444.147	156.188	250.23	22.926	-1.19351
248.295	24.466	-100.313	29.4859	464.597	159.919	248.326	37.5024	2.53314
246.391	78.6031	-89.5582	-22.214	413.184	145.424	246.422	-5.48469	36.2965
244.486	-9.9415	127.197	124.61	404.97	184.599	244.516	20.7817	37.3555
242.58	-34.5963	-42.1015	88.2674	368.054	119.292	242.611	23.4807	18.8144
240.674	50.3438	67.7993	123.635	401.742	112.875	240.705	22.2266	48.6357
238.768	64.6038	125.006	110.503	482.475	234.531	238.799	24.8612	4.0256
236.861	93.123	8.11973	122.032	428.708	271.321	236.893	5.26717	24.7747
234.953	94.1275	-43.8187	74.654	499.027	189.354	234.984	28.7394	2.4911
233.047	3.69028	-107.859	169.42	538.021	174.055	233.076	31.29	5.09005
231.139	110.284	26.1364	243.115	573.114	171.874	231.168	9.01703	14.2965
229.229	87.6176	99.8105	243.569	597.783	251.948	229.26	15.428	10.5438
227.32	104.054	45.4557	371.709	768.56	278.563	227.352	-5.5863	19.9366
225.41	197.396	11.9099	341.853	888.425	346.951	225.441	7.2843	8.56066
223.502	328.488	222.164	526.999	1137.34	454.477	223.533	30.551	32.4954
221.592	340.895	264.189	515.093	1417.44	672.804	221.623	22.4918	9.59111
219.68	315.505	155.088	600.798	1521.51	715.146	219.711	13.0999	25.8886
217.77	369.618	65.6913	626.396	1701.11	692.367	217.801	20.6153	48.7779
215.857	185.346	167.984	548.94	1745.17	439.073	215.889	29.3927	26.1383
213.945	137.937	85.4624	470.087	1570.42	260.168	213.977	-10.0609	38.7369
212.033	29.3968	-5.96694	414.577	1411.39	167.317	212.064	31.1901	7.11341
210.121	127.942	61.6381	394.114	1196.45	135.728	210.152	25.521	44.5426
208.207	18.2522	115.082	259.003	894.408	138.026	208.238	38.0421	-5.21581
206.295	45.2752	120.513	187.589	636.742	109.126	206.324	33.6128	27.0387
204.381	38.481	66.2253	178.529	526.19	131.003	204.41	1.84124	3.34278
202.465	-2.15606	-16.5551	149.845	380.563	107.375	202.496	-0.0224386	40.779
200.551	-41.5769	39.8605	176.97	300.008	73.3796	200.582	31.9058	20.9622
198.635	12.4492	54.6142	62.2626	276.676	8.2199	198.666	0.102731	-9.28102
196.719	-88.4378	87.4341	102.163	200.048	13.2953	196.75	29.3909	-8.36492
194.803	4.06876	-34.6403	45.772	145.525	63.8612	194.834	19.6733	13.2863
192.887	185.908	-99.8608	64.6483	24.7452	9.16709	192.918	11.2535	27.0745
190.971	121.909	-42.1221	-4.91703	72.8479	1.23687	191	2.83471	22.6114
189.053	381.022	-12.1788	74.7799	66.3587	40.0174	189.084	32.0794	1.2054
187.135	333.35	-16.5149	94.6171	92.2972	13.8002	187.166	-6.19964	-4.67667
185.217	473.644	-18.7628	22.1885	49.393	-39.751	185.248	21.7401	34.8061
183.297	474.752	-30.5974	37.9451	-10.4019	48.0639	183.328	12.041	19.6979
181.379	448.345	171.169	96.4222	59.5311	11.1775	181.41	14.036	-3.25715
179.459	382.77	88.3272	93.8243	37.2961	27.3855	179.49	9.56227	13.9408
177.539	248.222	50.51	91.1495	21.5195	87.5766	177.57	3.81674	37.5483
175.619	253.498	-69.3385	39.1324	112.036	138.564	175.648	31.8129	31.2587
173.697	233.875	-63.7483	68.736	50.8177	153.135	173.729	4.08718	1.57536
171.775	184.187	111.311	63.2707	60.8805	176.676	171.807	16.5833	-4.82826
169.854	162.759	50.2632	122.534	113.674	197.521	169.885	16.1504	30.1731
167.932	77.6003	52.597	81.9698	128.858	127.587	167.963	18.3424	27.5349
166.01	155.398	63.9371	32.3085	41.7034	67.9563	166.041	28.3381	9.30357
164.086	117.654	106.315	93.9809	3.77885	92.4305	164.117	7.28716	14.3387
162.164	113.32	81.3125	46.8439	21.5272	166.003	162.193	3.10899	-0.0974539
160.238	-16.8229	22.6114	30.7553	61.2614	160.511	160.27	15.7878	-4.22576
158.314	1.63262	-50.3694	34.0532	51.7992	175.646	158.346	-7.74712	1.94502
156.391	34.0556	-58.7338	74.8411	92.788	250.207	156.422	4.96849	-0.996545
154.465	-26.9072	90.6048	52.2142	85.8968	236.709	154.496	35.8012	43.8647
152.539	19.2276	-0.694403	69.6677	68.6588	316.248	152.57	1.97527	20.1171
150.613	-27.9941	34.7294	5.65497	20.3967	305.185	150.645	-0.802069	18.3043
148.688	-43.1415	-30.6514	92.8905	106.576	179.024	148.719	-12.626	40.9966
146.76	16.4184	-8.08155	61.1962	125.517	125.22	146.791	2.68687	23.5658
144.832	-9.52846	45.5737	61.8111	1.04216	58.4568	144.863	-1.38946	13.8413
142.904	45.7272	-15.6217	1.71499	88.4547	39.4541	142.936	12.6171	41.5263
140.977	46.5699	132.561	108.232	75.1004	92.7182	141.008	48.5704	31.6961
139.049	195.741	107.845	71.3892	145.672	200.128	139.08	28.9918	24.3996
137.119	105.878	218.873	109.428	88.4236	258.385	137.15	15.8789	18.3447
135.189	2.95499	57.778	84.2149	55.7204	401.737	135.221	-1.0951	43.2123
133.26	128.227	164.08	65.4627	127.54	464.982	133.291	3.87853	39.6317
131.33	62.2866	101.592	71.2271	120.642	363.04	131.361	-1.46093	3.75226
129.398	67.0328	-34.1493	96.3329	41.5271	187.588	129.43	21.5829	31.0297
127.467	-94.8494	56.0231	67.2742	86.2269	25.0654	127.498	14.9705	-3.64843
125.535	31.7653	27.7885	92.3688	141.22	85.5824	125.566	32.8638	23.5081
123.604	29.1519	79.6728	94.254	120.152	57.1076	123.635	3.07519	-7.39892
121.672	66.2032	-13.9055	85.8302	142.903	-4.89211	121.703	64.7952	35.096
119.738	-81.2604	80.7533	76.1218	141.169	32.2927	119.77	29.8829	32.4334
117.805	-11.2908	111.058	84.4485	120.119	87.462	117.836	24.6183	1.39108
115.871	67.4159	-78.785	112.086	178.913	13.8194	115.902	61.8566	12.8128
113.938	12.0131	-9.77015	124.263	235.108	23.8678	113.969	23.1327	1.01925
112.002	55.5995	33.5042	117.129	89.2122	36.4717	112.033	14.0349	-4.36772
110.066	135.104	13.7633	86.8366	231.619	6.59784	110.098	20.388	21.0994
108.131	125.723	57.1246	101.585	343.088	68.0736	108.162	51.1857	37.525
106.195	-32.9227	-69.2625	120.185	287.305	89.6474	106.227	66.5387	19.1973
104.26	3.89861	155.463	179.926	255.982	43.0572	104.291	63.8842	27.8691
102.322	45.8165	112.685	165.075	193.82	1.62984	102.354	-1.76314	9.53228
